# Supplementary material for: Clean birth and postnatal care practices to reduce neonatal deaths from sepsis and tetanus: a systematic review and Delphi estimation of mortality effect
Source: BMC Public Health. 2011 Apr 13;11(Suppl 3):S11. doi: 10.1186/1471-2458-11-S3-S11 (PMC3231884; doi:10.1186/1471-2458-11-S3-S11)
Supplement: Additional File 2 — Detailed GRADE table [file 1471-2458-11-S3-S11-S2.xlsx]

## Sheet: Clean birth kits
KMC searches and study abstract summary	STUDY IDENTIFIERS AND CONTEXT										STUDY DESIGN AND LIMITATIONS														INTERVENTION						OUTCOME EFFECTS							SUMMARY
ABSTRACTED REFS												RCT (HIGH SCORE)			If cluster RCT		ALL FOLLOW UP STUDIES (RCT cRCT or Cohort)	QUASI EXPERIMENTAL (MODERATE) OBSERVATIONAL (LOW)				BEFORE/AFTER DESIGN (LOW TO VERY LOW)
Include in new meta	INTERVENTION study code	Author	Year of publication	Journal ref	Years of study	Country	Place in country	Urban or rural or mixed or unclear	Baseline/control mortality rate	Setting	Study design - randomised?	Allocation concealed? (adequate randomization)	Assessment blinded?	Intent to treat analysis?	Cluster RCT redults adjusted for clustering?	If cluster RCT are there more than 12 units for analysis? (specify number)	Minimal loss to follow up? (more than 20% is serious limitation)	Is cohort or nested case control study?	If quasi experimental are there more than 12 units for analysis? (specify number)	Adjustment for confounding?	Reverse causality is not a serious issue?	Not before/after design? (if so then always low or very low)	In Cochrane?	Reason for exclusion from Cochrane?	Target population for the intervention (age, case defn)	Intervention definition	Other intervention at the same time	Coverage of the intervention (comment on quality)	Was the intervention delivered through the routine health system?	Comparison group (eg routine care and what this involved)	Outcome definition (eg deaths under five, deaths to 28 days, morbidity)	Intervention/endline numerator	Intervention/endline denominator	Control/baseline numerator	Control/baseline denominator	Effect on outcome (intervention compared to control gp) % reduction	Rate Ratio CI	EFFICACY OR EFFECTIVENESS?	OVERALL STUDY LIMITATIONS?	Comments
	Neonatal mortality (tetanus deaths)
		Meegan	2001	Lancet 358(9282): 640-641.	1980-98	Kenya/ Tanzania	Masai population	Rural	baseline tetanus rates 96/1000	Community	No	Not apllicable	Not applicable	Not applicable	Not applicable	Not applicable	Not applicable	No	5 intervention and 4 control areas	No	No	No	Not applicable	Not applicable	Pregnant women in study area	Clean delivery kits	Full health promotion package including education, antenatal and delivery monitoring, delivery and postnatal and referral as appropriate	Near universal	Yes	pregnanct women in 4 neighbouring area with no intervention	traditional Maasai definition: death within the first 6 weeks of life accompanied by blackening and swelling of the umbilical stump, usually accompanied by fever and convulsions, refusal to eat and crying	0	1984	415	5716	0.99	RR=0.01 (0.001-0.09)	Effectiveness	very high tetanus prevelance at baseline. Cultural practice of applying cow dung to cord. Education to apply clean water or milk instead may have accounted for much of the differences	Outcome definition was non standard and authors note 'The use of 6 rather than 4 weeks was necessary as a substantial proportion of deaths occur after the first month'
		Kapoor	1991	Indian J Pediatr 58(3): 341-344	1982-1987	India		Rural		Community	No	Not apllicable	Not applicable	Not applicable	Not applicable	Not applicable	Not applicable	No	Not applicable	No	No	Yes	Not applicable	Not applicable	Pregnant women in study area	Clean delivery kits	TT coverage also increased from 70 to 93%. No change in home birth rate. Some training of dais and in-service training of trained birth attendants	Near universal	Yes	pregnant women in study area pre-intervention	death of a baby born to a women who is not immunised with TT, who develops the illness after 48 hours with inability to suck followed by stifness/ or convulsions with death occuring in first foiur weeks	0	1951	2	1958	0.8	OR=0.20 (0.01- 4.18)	Effectiveness	Multiple interventions, unable to ascertain effect of CBK within this	India lady health worker delivered
	Neonatal mortality (sepsis deaths)
	No studies identified
	Neonatal mortality (all cause)
		Jokhio	2005	N Engl J Med 352(20): 2091-2099.	1998	Pakistan	Larkana District Sindh Province	Rural	Crude perinatal mortality rate in the control group=120 per 1000	Community	Yes	Yes	Not clear	Yes	Yes	14 - 7 in each group	Yes	No	Not applicable	Not applicable	Not applicable	Not applicable	Not applicable	Not applicable	Pregnant women in study area	Clean delivery kits	TBA training (3 days), 3 TBA home visits and obstetric outreach clinics	Near universal	Yes	Pregnant women in control areas who received 'usualk care'	live-born babies who died within 28days after birth)	340	10092	439	19432	0.29	aOR 0.71 (0.62 - 0.83)	Effectiveness	Multiple interventions, unable to ascertain effect of CBK within this
		Kapoor	1991	Indian J Pediatr 58(3): 341-344	1982-1987	India		Rural		Community	No	Not apllicable	Not applicable	Not applicable	Not applicable	Not applicable	Not applicable	No	Not applicable	No	No	Yes	Not applicable	Not applicable	Pregnant women in study area	Clean delivery kits	TT coverage also increased from 70 to 93%. No change in home birth rate. Some training of dais and in-service training of trained birth attendants	Near universal	Yes	pregnant women in study area pre-intervention	live-born babies who died within 28days after birth)	35	1951	45	1958	0.22	OR 0.78 (0.50 - 1.21)	Effectiveness	Multiple interventions, unable to ascertain effect of CBK within this	India lady health worker delivered
		Meegan	2001	Lancet 358(9282): 640-641.	1980-1998	Kenya/ Tanzania	Masai population	Rural	baseline tetanus rates 96/1000	Community	No	Not apllicable	Not applicable	Not applicable	Not applicable	Not applicable	Not applicable	No	5 intervention and 4 control areas	No	No	No	Not applicable	Not applicable	Pregnant women in study area	Clean delivery kits	Full health promotion package including education, antenatal and delivery monitoring, delivery and postnatal and referral as appropriate	Near universal	Yes	pregnanct women in 4 neighbouring area with no intervention	death of an infant in the first 6 weeks of life from any cause	99	1984	1680	5716	0.86	RR=0.17 (0.14 - 0.21)	Effectiveness	very high tetanus prevelance at baseline. Cultural practice of applying cow dung to cord. Education to apply clean water or milk instead may have accounted for much of the differences and the effect of co-interventions cannot be separated from the effect of CBK	Outcome definition was non standard and authors note 'The use of 6 rather than 4 weeks was necessary as a substantial proportion of deaths occur after the first month'
	Neonatal sepsis incidence
		Garner	1994	J Trop Pediatr 40(1): 24-28	1994	PNG rural	Wosera Villages	rural		Wosera Villages	No	Not applicable	Not applicable	Not applicable	Not applicable	Not applicable	Not applicable	Not applicable	Not applicable	Not applicable	Not applicable	Yes	Not applicable	Not applicable	Pregnant women in 20/46 Wosera villages	pack containing acriflavine spirit and new blade	Demonstration/ education	20/46 villages	Yes	pregnant women in study area pre-intervention	based on clicial assessment of study physician	1	67	8	64	0.89	OR=0.11 (0.01 - 0.84)	Effectiveness	Papua New Guinea, specific cultural practices
	Neonatal morbidity - incidence of cord infection/ oomphalitis
		Tsu	2000	Program for Appropriate Technology in Health (PATH).	1998	Nepal	three districts in the Terai	Rural			No	Not applicable	Not applicable	Not applicable	Not applicable	Not applicable	Not applicable	Not applicable	Not applicable	Not applicable	Not applicable	No. Cross-sectional	Not applicable	Not applicable	women 7 - 28 days post partum	Clean delivery kit including plastic sheet, cord cutter, cord cutting surface cord tie, soap	No		Yes	Non-kit users	Used colour photos of normal and infected cord stumps and questions re redness and pus; interviewer assessment and final decision by neonatologist review of this info (rating it as “definite”,“probable”, “possible”, or “unlikely”)					RR=1.09 (95% CI 0.75 – 1.43) kit users vs users of new/boiled blades. aRR=0.45 (95% CI 0.25 – 0.81) when compared to boiled or other blade cut on a dirty surface		Effectiveness	Cross sectional observational adopters vs non-adopters study
		Darmstadt	2009	Journal of Health, Population & Nutrition 27(6): 746-754.	2001	Egypt	(Morang, Siraha, and Sunsari)	Mixed		Community	No	Not applicable	Not applicable	Not applicable	Not applicable	Not applicable	Not applicable	Not applicable	Not applicable	Not applicable	Not applicable	No. Cross-sectional cohort	Not applicable	Not applicable	All women recently delivering in the study area during the study period	Data were collected on factors which could have a potential association with infection, including CDK-use, place and type of delivery, and birth attendant.	No	75% reported using a CBK	Yes Raedats	Non-kit users	redness, oozing, or bleeding of umbilical stump	14	235	13	93		aOR=0.42 (95% CI 0.18 – 0.97	Effectiveness	Cross sectional observational adopters vs non-adopters study
		Mullany	2007	Am J Epidemiol 165(2): 203-211	2002/5	Nepal	Nepal Nutrition Intervention Project, Sarlahi	Rural		Nepal Nutrition Intervention Project, Sarlahi	No	Not applicable	Not applicable	Not applicable	Not applicable	Not applicable	Not applicable	Yes	Not applicable	Yes	Not applicable	Not applicable	Not applicable	Not applicable		CBK use	Cohort as part of cRCT of chlorhexidine			Non-kit users	“Mild” redness (or swelling) was limited to the cord stump, while “moderate” or “severe” was defined as inflammation extending to the skin at the base of the stump (i.e., <2 cm extension onto the abdominal skin) or affecting an area 2 cm or more from the cord, respectively						soap aRR=0.49 (0.43-0.56) no effect of other components on miltivariable analysis	Effectiveness	Cohort as part of cRCT of chlorhexidine
		Winani	2007	J Midwifery Womens Health 52(1): 37-43.		Tanzania	Mwanza Region	Rural		10 surveillance sites in two rural districts of Mwanza Region	No	Not applicable	Not applicable	Not applicable	Not applicable	Not applicable	Not applicable	Not applicable	Not applicable	Not applicable	Not applicable		Not applicable	Not applicable	Pregnant women attending antenatal care and delivering in study area	Clean delivery kit use including blade, tie, soap, sheet and instructions. Women considered to have used kit is used all of it or blade only or blade and any other components or sheet and tie	No	1935 (59%) used the full kit or at least one component of the kit	Yes antenatal clinic	women who did not report using the kit	Village health worker inspected the umbilical cord stumps of the newborns for signs of possible infection, including erythema, tenderness of tissues surrounding the cord, pus discharge, or smelly or moist stump (excluded 78 babies who were stillborn or preterm and died within 48hours of birth	5	1820	48	1238	0.92	OR=0.08 (0.03 - 0.19)	Effectiveness	Cross sectional observational adopters vs non-adopters study	Women had to attend local clinic for confirmation of the diagnosis.

## Sheet: Chlorhexidine
KMC searches and study abstract summary	STUDY IDENTIFIERS AND CONTEXT										STUDY DESIGN AND LIMITATIONS														INTERVENTION						OUTCOME EFFECTS							SUMMARY
ABSTRACTED REFS												RCT (HIGH SCORE)			If cluster RCT		ALL FOLLOW UP STUDIES (RCT cRCT or Cohort)	QUASI EXPERIMENTAL (MODERATE) OBSERVATIONAL (LOW)				BEFORE/AFTER DESIGN (LOW TO VERY LOW)
Include in new meta	INTERVENTION study code	Author	Year of publication	Journal ref	Years of study	Country	Place in country	Urban or rural or mixed or unclear	Baseline/control mortality rate	Setting	Study design - randomised?	Allocation concealed? (adequate randomization)	Assessment blinded?	Intent to treat analysis?	Cluster RCT redults adjusted for clustering?	If cluster RCT are there more than 12 units for analysis? (specify number)	Minimal loss to follow up? (more than 20% is serious limitation)	Is cohort or nested case control study?	If quasi experimental are there more than 12 units for analysis? (specify number)	Adjustment for confounding?	Reverse causality is not a serious issue?	Not before/after design? (if so then always low or very low)	In Cochrane?	Reason for exclusion from Cochrane?	Target population for the intervention (age, case defn)	Intervention definition	Other intervention at the same time	Coverage of the intervention (comment on quality)	Was the intervention delivered through the routine health system?	Comparison group (eg routine care and what this involved)	Outcome definition (eg deaths under five, deaths to 28 days, morbidity)	Intervention/endline numerator	Intervention/endline denominator	Control/baseline numerator	Control/baseline denominator	Effect on outcome (intervention compared to control gp) % reduction	Rate Ratio CI	EFFICACY OR EFFECTIVENESS?	OVERALL STUDY LIMITATIONS?	Comments
	Neonatal mortality (tetanus deaths)
	No studies identified
	Neonatal mortality (sepsis deaths)
		Bakr	2005	J Womens Health (Larchmt) 14(6): 496-501.	2002	Egypt	Alexandria	Urban		Chatby University Hospital	No	Not apllicable	Not applicable	Not applicable	Not applicable	Not applicable	Not applicable	No	Not applicable	No	No	Yes	Not applicable	Not applicable	women giving birth in the study hospital during the study period	wiping birth canal with 0.25% chlorhexidine before birth and wiping baby with 0.25% chlorhexidine after birth	No	10% excluded	Yes	Usual care for study hospital	based on a positive microbiological cultures or clinical and laboratory criteria very suggestive of sepsis (e.g., temperature instability, poor feeding, apnea, irregular respiration, positive C-reactive protein [CRP] and micro-erthrocyte sedimentation rate [micro-ESR])	5	2293	18	2138	0.74	RR=0.26 (0.1 - 0.7)
		Taha	1997	BMJ 315(7102): 216-219	1994	Malawi	Blantyre	Urban		Queen Elizabeth Central Hospital	No	Not apllicable	Not applicable	Not applicable	Not applicable	Not applicable	Not applicable	No	Not applicable	No	No	Yes	Not applicable	Not applicable	women giving birth in the study hospital during the study period	wiping birth canal with 0.25% chlorhexidine before birth and wiping baby with 0.25% chlorhexidine after birth	No	13% excluded	Yes	Usual care for study hospital	made by paediatricians on the basis of clinical criteria of temperature > 38.0°C, poor feeding, and apnoea or irregular respiration.	9	3743	25	3417	0.67	RR=0.33 (0.15 - 0.70)
		Cutland	2009	Lancet 374(9705): 1909-1916.	2004 - 2007	South Africa	Soweto	Urban		Chris Hani-Baragwanath Hospital	Yes	Yes	Yes	Yes	Yes	Not applicable	Yes <5%	No	Not applicable	Not applicable	Not applicable	Not applicable	Not applicable	Not applicable	women giving birth in the study hospital during the study period	wiping birth canal with 0.5% chlorhexidine before birth and wiping baby with 0.5% chlorhexidine after birth	No	Very good	Yes	chlorhexidine foot wipe	culture-confirmed or clinical sepsis on the basis of clinical and laboratory signs	7	4072	12	4057	0.42	RR=0.58 (0.23 - 1.48)
		Mullany	2006	Lancet 367(9514): 910-918	2002-5	Nepal	Sarlahi	Rural		Community	Yes	Yes	Yes	Yes	Yes	Yes 137 or 138 in each arm	Yes <5%	No	Not applicable	Not applicable	Not applicable	Not applicable	Not applicable	Not applicable	live births to women in study population	4.0% chlorhexidine to cord	Yes chx skin wiping cRCT	Very good	used project staff in addition to government staff	dry cord care	sepsis specific neonatal mortality defined by verbal autopsy		3134		3179	0.31	RR=0.69 (0.40 - 1.18)
		Saleem	2010	Obstet Gynecol 110(5): 977-985.	2005 - 2008	Pakistan	Karachi	Urban		3 hospitals	Yes	Yes	Yes	Not Clear	Not applicable	Not applicable	approx 2% in both arms by day 28	No	Not applicable	Not applicable	Not applicable	Not applicable	Not applicable	Not applicable	women giving birth in the study hospital during the study period	wiping birth canal with 0.6% chlorhexidine before birth and wiping baby with 0.6% chlorhexidine after birth	No	Very good	Yes	Placebo wipe	neonates who were severely ill according to Integrated Management of Childhood Illness AND had a clinical presentation, maternal history, and involvement of at least one organ system and laboratory findings; or a maternal history supporting infection; or had no evidence of a nonseptic condition to account for their condition	55	2505	56	2503		RR=0.98 (0.68 - 1.41)
	Neonatal mortality (all cause)
		Mullany	2006	Lancet 367(9514): 910-918	2002-5	Nepal	Sarlahi	Rural		Community	Yes	Yes	Yes	Yes	Yes	Yes 137 or 138 in each arm	Yes <5%	No	Not applicable	Not applicable	Not applicable	Not applicable	Not applicable	Not applicable	live births to women in study population	4.0% chlorhexidine to cord	Yes chx skin wiping cRCT	Very good	used project staff in addition to government staff	dry cord care	all cause neonatal mortality	72	4924	98	5082	0.24	RR=0.76 (0.55 - 1.04)*
		Mullany	2006	Lancet 367(9514): 910-918	2002-5	Nepal	Sarlahi	Rural		Community	Yes	Yes	Yes	Yes	Yes	Yes 137 or 138 in each arm	Yes <5%	No	Not applicable	Not applicable	Not applicable	Not applicable	Not applicable	Not applicable	live births to women in study population	4.0% chlorhexidine to cord	Yes chx skin wiping cRCT	Very good	used project staff in addition to government staff	dry cord care	all cause neonatal mortality	45	3134	69	3179	34%	RR=0.66 (0.46 - 0.95)
		Tielsch	2007	Pediatrics 119(2): e330-340	2002-5	Nepal	Sarlahi	Rural		Community	Yes	Yes	Yes	Yes	Yes	yes 206 or 207 sectors in each arm	Yes <5%	No	Not applicable	Not applicable	Not applicable	Not applicable	Not applicable	Not applicable	live births to women in study population	0.25% chlorhexidine wipes to baby at birth	Yes chx cord care cRCT	Very good (1.3% of intervention and 0.8% of control did not received assigned treatment)	used project staff in addition to government staff	placeboo skin cleansing (same wipes, but no chlorhexidine included)	all cause neonatal mortality	264	860	263	8880		RR=1.04 (0.87 - 1.24)
		Tielsch	2007	Pediatrics 119(2): e330-340	2002-5	Nepal	Sarlahi	Rural		Community	Yes	Yes	Yes	Yes	Yes	yes 206 or 207 sectors in each arm	Yes <5%	No	Not applicable	Not applicable	Not applicable	Not applicable	Not applicable	Not applicable	live births to women in study population	0.25% chlorhexidine wipes to baby at birth	Yes chx cord care cRCT	Very good (1.3% of intervention and 0.8% of control did not received assigned treatment)	used project staff in addition to government staff	placeboo skin cleansing (same wipes, but no chlorhexidine included)	all cause neonatal mortality	83	2448	117	2491	0.28	RR=0.72 (0.55 - 0.95)
		Saleem	2010	Obstet Gynecol 110(5): 977-985.	2005 - 2008	Pakistan	Karachi	Urban		3 hospitals	Yes	Yes	Yes	Not Clear	Not applicable	Not applicable	approx 2% in both arms by day 28	No	Not applicable	Not applicable	Not applicable	Not applicable	Not applicable	Not applicable	women giving birth in the study hospital during the study period	wiping birth canal with 0.6% chlorhexidine before birth and wiping baby with 0.6% chlorhexidine after birth	No	Very good	Yes	Placebo wipe	all cause neonatal mortality	55	2505	56	2503		RR=0.98 (0.68 - 1.41)
	Neonatal sepsis incidence
		Cutland	2009	Lancet 374(9705): 1909-1916.	2004 - 2007	South Africa	Soweto	Urban		Chris Hani-Baragwanath Hospital	Yes	Yes	Yes	Yes	Yes	Not applicable	Yes <5%	No	Not applicable	Not applicable	Not applicable	Not applicable	Not applicable	Not applicable	women giving birth in the study hospital during the study period	wiping birth canal with 0.5% chlorhexidine before birth and wiping baby with 0.5% chlorhexidine after birth	No	Very good	Yes	chlorhexidine foot wipe	culture-confirmed or clinical sepsis on the basis of clinical and laboratory signs	141	4072	148	4057		RR=0.95 (0.76 - 1.19)
		Saleem	2010	Obstet Gynecol 110(5): 977-985.	2005 - 2008	Pakistan	Karachi	Urban		3 hospitals	Yes	Yes	Yes	Not Clear	Not applicable	Not applicable	approx 2% in both arms by day 28	No	Not applicable	Not applicable	Not applicable	Not applicable	Not applicable	Not applicable	women giving birth in the study hospital during the study period	wiping birth canal with 0.6% chlorhexidine before birth and wiping baby with 0.6% chlorhexidine after birth	No	Very good	Yes	Placebo wipe	neonates who were severely ill according to Integrated Management of Childhood Illness AND had a clinical presentation, maternal history, and involvement of at least one organ system and laboratory findings; or a maternal history supporting infection; or had no evidence of a nonseptic condition to account for their condition	38	2505	40	2503		RR=0.94 (0.61 - 1.47)
	Neonatal morbidity - incidence of cord infection/ oomphalitis
		Mullany	2006	Lancet 367(9514): 910-918	2002-5	Nepal	Sarlahi	Rural		Community	Yes	Yes	Yes	Yes	Yes	Yes 137 or 138 in each arm	Yes <5%	No	Not applicable	Not applicable	Not applicable	Not applicable	Not applicable	Not applicable	live births to women in study population	4.0% chlorhexidine to cord	No	Very good	used project staff in addition to government staff	dry cord care	moderate or severe redness extending to the skin at the base of the umbilical stump	438	4703	638	4859	0.32	RR=0.68** (0.58 - 0.80)

## Sheet: Practices for Neonatal sepsis
KMC searches and study abstract summary	STUDY IDENTIFIERS AND CONTEXT										STUDY DESIGN AND LIMITATIONS														INTERVENTION						OUTCOME EFFECTS							SUMMARY
ABSTRACTED REFS												RCT (HIGH SCORE)			If cluster RCT		ALL FOLLOW UP STUDIES (RCT cRCT or Cohort)	QUASI EXPERIMENTAL (MODERATE) OBSERVATIONAL (LOW)				BEFORE/AFTER DESIGN (LOW TO VERY LOW)
Include in new meta	INTERVENTION study code	Author	Year of publication	Journal ref	Years of study	Country	Place in country	Urban or rural or mixed or unclear	Baseline/control mortality rate	Setting	Study design - randomised?	Allocation concealed? (adequate randomization)	Assessment blinded?	Intent to treat analysis?	Cluster RCT redults adjusted for clustering?	If cluster RCT are there more than 12 units for analysis? (specify number)	Minimal loss to follow up? (more than 20% is serious limitation)	Is cohort or nested case control study?	If quasi experimental are there more than 12 units for analysis? (specify number)	Adjustment for confounding?	Reverse causality is not a serious issue?	Not before/after design? (if so then always low or very low)	In Cochrane?	Reason for exclusion from Cochrane?	Target population for the intervention (age, case defn)	Intervention definition	Other intervention at the same time	Coverage of the intervention (comment on quality)	Was the intervention delivered through the routine health system?	Comparison group (eg routine care and what this involved)	Outcome definition (eg deaths under five, deaths to 28 days, morbidity)	Intervention/endline numerator	Intervention/endline denominator	Control/baseline numerator	Control/baseline denominator	Effect on outcome (intervention compared to control gp) % reduction	Rate Ratio CI	EFFICACY OR EFFECTIVENESS?	OVERALL STUDY LIMITATIONS?	Comments
	Neonatal mortality (sepsis deaths)
	No studies identified
	Neonatal mortality (all cause)
	Birth attendant handwashing with soap prior to birth
		Rhee	2008	Arch Pediatr Adolesc Med 162(7): 603-608.	2002-5	Nepal	Sarlahi	Rural		Community	No	Not apllicable	Not applicable	Not applicable	Not applicable	Not applicable	Not applicable	cohort as part of cRCT of chlorhexidine (23,662 newborns)	Not applicable	Yes	No	No	Not applicable	Not applicable	All newborns in the study area born to women participating in cRCT of chlorhexidine surviving to first postnatal study visit	birth attendant handwashing with soap and water prior to delivery	cRCT of chlorhexidine, results adjusted for arm of cRCT	Good	No cRCT	Birth attendant did not wash hands with soap and water prior to birth	death of a liveborn infant in first 28 days of life from any cause	371	13,255	342	9123	0.19	aRR=0.81 (0.66 - 0.99)	Effectiveness
	Maternal handwashing in the postnatal period
		Rhee	2008	Arch Pediatr Adolesc Med 162(7): 603-608.	2002-5	Nepal	Sarlahi	Rural		Community	No	Not apllicable	Not applicable	Not applicable	Not applicable	Not applicable	Not applicable	cohort as part of cRCT of chlorhexidine (23,662 newborns)	Not applicable	Yes	No	No	Not applicable	Not applicable	All newborns in the study area born to women participating in cRCT of chlorhexidine surviving to first postnatal study visit	maternal reported regular handwashing with soap and water in the postnatal period	cRCT of chlorhexidine, results adjusted for arm of cRCT	Good	No cRCT	maternal reported no regular handwashing with soap and water in the postnatal period	death of a liveborn infant in first 28 days of life from any cause excluding deaths occuring on the first day of life prior to visit of the study team	30	3403	427	19,592	0.44	aRR=0.56 (0.38-0.82)	Effectiveness
	No studies identified for effect of remaining clean practices
	Neonatal sepsis incidence
	No studies identified
	Neonatal morbidity - incidence of cord infection/ oomphalitis
	Birth attendant handwashing with soap prior to birth
		Tsu	2000	Program for Appropriate Technology in Health (PATH).	1998	Nepal	three districts in the Terai	Rural		Community	No	Not applicable	Not applicable	Not applicable	Not applicable	Not applicable	Not applicable	Not applicable	Not applicable	Not applicable	Not applicable	No. Cross-sectional	Not applicable	Not applicable	women 7 - 28 days post partum	Birth Attendant hand washing with soap prior to delivery	No	98% of trained CBK users washed there hands prior to delivery. Comapred with 76% of untrained non kit users	Yes	Birth Attendant not hand washing prior to delivery	Used colour photos of normal and infected cord stumps and questions re redness and pus; interviewer assessment and final decision by neonatologist review of this info (rating it as “definite”,“probable”, “possible”, or “unlikely”)					0.42	aRR=0.58 (95% CI 0.40 – 0.84)	Effectiveness	Cross sectional observational adopters vs non-adopters study
		Mullany	2007	Am J Epidemiol 165(2): 203-211.	2002-5	Nepal	Sarlahi	Rural		Community	No	Not apllicable	Not applicable	Not applicable	Not applicable	Not applicable	Not applicable	cohort as part of cRCT of chlorhexidine (23,662 newborns)	Not applicable	Yes	No	No	Not applicable	Not applicable	All newborns in the study area born to women participating in cRCT of chlorhexidine	Birth Attendant hand washing with soap prior to delivery	cRCT of chlorhexidine, results adjusted for arm of cRCT	Good	No cRCT	Birth Attendant not hand washing prior to delivery	presence of pus with either moderate or severe redness, or presence of severe redness with or without pus	470	9645	421	5990	0.27	0.73 (0.64 - 0.84)	Effectiveness
	Clean cord cutting implement
		Winani	2007	J Midwifery Womens Health 52(1): 37-43.	2000	Tanzania	Mwanza Region	Rural		10 surveillance sites in two rural districts of Mwanza Region	No	Not applicable	Not applicable	Not applicable	Not applicable	Not applicable	Not applicable	Not applicable	Not applicable	Not applicable	Not applicable	No	Not applicable	Not applicable	Pregnant women attending antenatal care and delivering in study area	Clean blade to cut the cord	No	96% used a clean blade to cut the cord	Yes antenatal clinic	Did not use a clean blade to cut the cord	Village health worker inspected the umbilical cord stumps of the newborns for signs of possible infection, including erythema, tenderness of tissues surrounding the cord, pus discharge, or smelly or moist stump (excluded 78 babies who were stillborn or preterm and died within 48hours of birth	48	2891	5	111		aOR=1.1 (0.43 - 3.05)	Effectiveness	Cross sectional observational adopters vs non-adopters study	Women had to attend local clinic for confirmation of the diagnosis.
	Maternal handwashing in the postnatal period
		Mullany	2007	Am J Epidemiol 165(2): 203-211.	2002-5	Nepal	Sarlahi	Rural		Community	No	Not apllicable	Not applicable	Not applicable	Not applicable	Not applicable	Not applicable	cohort as part of cRCT of chlorhexidine (23,662 newborns)	Not applicable	Yes	No	No	Not applicable	Not applicable	All newborns in the study area born to women participating in cRCT of chlorhexidine	maternal reported regular handwashing with soap and water in the postnatal period	cRCT of chlorhexidine, results adjusted for arm of cRCT	Good	No cRCT	maternal reported no regular handwashing with soap and water in the postnatal period	presence of pus with either moderate or severe redness, or presence of severe redness with or without pus	95	2206	539	8960	0.24	aRR=0.76 (0.60 - 0.95)	Effectiveness

## Sheet: Practices for Neonatal Tetanus
KMC searches and study abstract summary	STUDY IDENTIFIERS AND CONTEXT										STUDY DESIGN AND LIMITATIONS														INTERVENTION						OUTCOME EFFECTS							SUMMARY
ABSTRACTED REFS												RCT (HIGH SCORE)			If cluster RCT		ALL FOLLOW UP STUDIES (RCT cRCT or Cohort)	QUASI EXPERIMENTAL (MODERATE) OBSERVATIONAL (LOW)				BEFORE/AFTER DESIGN (LOW TO VERY LOW)
Include in new meta	INTERVENTION study code	Author	Year of publication	Journal ref	Years of study	Country	Place in country	Urban or rural or mixed or unclear	Baseline/control mortality rate	Setting	Study design - randomised?	Allocation concealed? (adequate randomization)	Assessment blinded?	Intent to treat analysis?	Cluster RCT redults adjusted for clustering?	If cluster RCT are there more than 12 units for analysis? (specify number)	Minimal loss to follow up? (more than 20% is serious limitation)	Is cohort or nested case control study?	If quasi experimental are there more than 12 units for analysis? (specify number)	Adjustment for confounding?	Reverse causality is not a serious issue?	Not before/after design? (if so then always low or very low)	In Cochrane?	Reason for exclusion from Cochrane?	Target population for the intervention (age, case defn)	Intervention definition	Other intervention at the same time	Coverage of the intervention (comment on quality)	Was the intervention delivered through the routine health system?	Comparison group (eg routine care and what this involved)	Outcome definition (eg deaths under five, deaths to 28 days, morbidity)	Intervention/endline numerator	Intervention/endline denominator	Control/baseline numerator	Control/baseline denominator	Effect on outcome (intervention compared to control gp) % reduction	Rate Ratio CI	EFFICACY OR EFFECTIVENESS?	OVERALL STUDY LIMITATIONS?	Comments
	Birth Attendant handwashing prior to birth to prevent neonatal mortality from tetanus
		Leroy	1991	International Journal of Epidemiology 20(2): 521-526.	1986	Senegal	Niakhar	Rural		Community demographic surveillance	No	Not apllicable	Not applicable	Not applicable	Not applicable	Not applicable	Not applicable	No	Not applicable	Yes	No	Case control	Not applicable	Not applicable	All births and neonatal deaths in 8 months study period	reported washing hands with soap prior to delivery/ cutting the cord	No	15% of sample reported birth attendant handwashing with soap prior to delivery	Yes	no reported handwashing with soap	neonatal tetanus (4 criteria)						45 cases and 187 controls. aOR=0.19 (p<0.001)	Effectiveness	case control study	overall prevalence of handwashing with soap was low at 15%
		Gupta	1998	Pediatric Infectious Disease Journal 17(4): 316-321.	1993	India	Phagi Block Jaipur	Rural		community based	No	Not apllicable	Not applicable	Not applicable	Not applicable	Not applicable	Not applicable	Yes	Not applicable	Yes	No	No	Not applicable	Not applicable	Prgenant women in study area	Attendant handwashing before the delivery	No	95.9% of pregnant women included in study	Yes	Attendant not handwashing before the delivery	Neonatal tetanus based on 12 clinical criteria: history of normal suckling and crying for the first 2 days of life; onset of illness/death of a child within 3 to 30 days of birth following generalized spasm of muscles and stiffness; convulsions; and cessation of the child sucking milk with the onset of illness						0.42 (0.15 - 1.25)	Effectiveness	observational	study included 1688 livebirths with 28 deaths from NTT. No numbers given for handwashing.
		Hlady	1992	Am J Public Health 82(10): 1365-1369	1989-90	Bangladesh	Rajshahi Division	Rural		community based	No	Not apllicable	Not applicable	Not applicable	Not applicable	Not applicable	Not applicable	No	Not applicable	Yes	No	Case control	Not applicable	Not applicable	All infants <1year in study area	Attendant handwashing before the delivery	No	45/112 cases and 182/336 controls reported birth attendant handwashing prior to delivery	Yes	Attendant not handwashing before the delivery	liveborn infants who were normal at birth but died aged3-30 days with spasms and 3 other signs of NT						0.49 (0.30 - 0.81)	Effectiveness	case control study
		Raza	2004	J Postgrad Med 50(4): 247-251	1998 - 2001	Pakistan	Karachi	Urban		2 hospitals in Karachi	No	Not apllicable	Not applicable	Not applicable	Not applicable	Not applicable	Not applicable	No	Not applicable	Yes	No	Case control	Not applicable	Not applicable	All cases of NT admitted to 2 hospitals in Karachi	Attendant handwashing before the delivery	No	83/125 cases and 90/250 controls reported birth attendant washed hands prior to delivery	Yes	Attendant not handwashing before the delivery	history of normal suck and cry for 1st 2 days of life, history of onset of illness between 3-28 days of age with inability to suck, stiffness and/or convulsions						no effect on multivariable analysis	Effectiveness	case control study	crude mOR=0.29(0.18-0.45)
		Parashar	1998	Int J Epidemiol 27(5): 904-908.	1989-1990	Bangladesh	Rajshahi, Chittagong, Khulna, and Dhaka	Rural		community based	No	Not apllicable	Not applicable	Not applicable	Not applicable	Not applicable	Not applicable	No	Not applicable	Yes	No	Case control	Not applicable	Not applicable	All infants <1year in study area	Attendant handwashing before the delivery	No	181/359 cases and 670/1077 controls reported birth attendant washed hands prior to delivery	Yes	Attendant not handwashing before the delivery	liveborn infants who were normal at birth but died aged3-30 days with spasms and 3 other signs of NT						0.64 (0.47 - 0.88)	Effectiveness	case control study
		Bennett	1996	Int J Epidemiol. 1996 Aug;25(4):879-84	1991	Pakistan	Punjab Province	Rural		community based	No	Not apllicable	Not applicable	Not applicable	Not applicable	Not applicable	Not applicable	No	Not applicable	Yes	No	Case control	Not applicable	Not applicable	All births in12 months prior to survey	Attendant handwashing before the delivery	No	29% of 59 cases and 43% of 295 controls	Yes	Attendant not handwashing before the delivery	Deaths who's fatal illness began in the neonatal period and included both muscle rigidity and spasms						0.30 (0.12 - 0.73)	Effectiveness	case control study
	Clean delivery surface to prevent neonatal mortality from tetanus
		Quddus	2002	Int J Epidemiol 31(3): 648-653	1997	Pakistan	Loralai District, Blochistan Province	Rural		community based cross sectional survey	No	Not apllicable	Not applicable	Not applicable	Not applicable	Not applicable	Not applicable	No	Not applicable	Yes	No	Cross sectional survey to establish cases and control	Not applicable	Not applicable	All infants in study area who who were normal at birth but died aged3-30 days with 5 signs of NT	Plastic/ bed sheet	No	15% of 41 cases used soil as a delivery surface compared to 38% of 123 controls	Yes	soil delivery surface	All infants who were normal at birth but died aged3-30 days with 5 signs of NT					0.69	0.31 (0.1 - 0.91)	Effectiveness	case control study
		Gitta	2006	MMWR Morb Mortal Wkly Rep 55 Suppl 1: 25-30.	2002-3	Uganda	Bugosa	Not clear		hospital NNT cases 2002-3 interviewed in 2004	No	Not apllicable	Not applicable	Not applicable	Not applicable	Not applicable	Not applicable	No	Not applicable	Yes	No	hospital NNT cases 2002-3 interviewed in 2004	Not applicable	Not applicable	hospital NNT cases 2002-3 interviewed in 2004	new plastic sheet	No	50% of cases with NT used a clean surface, 85% of controls reported using clean delivery surface	Yes	Any other delivery surface apart froma clean plastic sheet or opertaing theatre blanket	history of normal suck and cry for 1st 2 days of life, history of onset of illness between 3-28 days of age with inability to suck, stiffness and/or convulsions						38.8 (2.9 - 518.1)	Effectiveness	12/24 cases and 82/96 controls reported a clean surface	long delay - possible recall bias. Very small sample (only 24/40 cases could be located)
	Clean perineum to prevent neonatal mortality from tetanus
		Raza	2004	J Postgrad Med 50(4): 247-251	1998 - 2001	Pakistan	Karachi	Urban		2 hospitals in Karachi	No	Not apllicable	Not applicable	Not applicable	Not applicable	Not applicable	Not applicable	No	Not applicable	Yes	No	Case control	Not applicable	Not applicable	All cases of NT admitted to 2 hospitals in Karachi	perineum washed before delivery	No	101/125 cases and 152/250 controls mOR=2.5 (95%c.i.1.4-4.2)	Yes	perineum not washed before delivery	history of normal suck and cry for 1st 2 days of life, history of onset of illness between 3-28 days of age with inability to suck, stiffness and/or convulsions						no effect on multivariable analysis	Effectiveness	case control study	crude mOR=0.4(0.24 - 0.70)
		Parashar	1998	Int J Epidemiol 27(5): 904-908.	1989-1990	Bangladesh	Rajshahi, Chittagong, Khulna, and Dhaka	Rural		community based	No	Not apllicable	Not applicable	Not applicable	Not applicable	Not applicable	Not applicable	No	Not applicable	Yes	No	Case control	Not applicable	Not applicable	All infants <1year in study area	perineum washed before delivery	No	191/359 cases and 631/1077 controls matched OR=-0.75 (0.57 - 0.98)	Yes	perineum not washed before delivery	liveborn infants who were normal at birth but died aged3-30 days with spasms and 3 other signs of NT						no effect on multivariable analysis	Effectiveness	case control study	crude mOR=0.75(0.57-0.98)
	Clean cord cutting implement to prevent neonatal mortality from tetanus
		Hlady	1992	Am J Public Health 82(10): 1365-1369	1989-90	Bangladesh	Rajshahi Division	Rural		community based	No	Not apllicable	Not applicable	Not applicable	Not applicable	Not applicable	Not applicable	No	Not applicable	Yes	No	Case control	Not applicable	Not applicable	All infants <1year in study area	clean cord cutting tool	No	55/112 cases and 231/336 controls reported using a clean cutting tool	Yes	Not using a clean cutting tool	liveborn infants who were normal at birth but died aged3-30 days with spasms and 3 other signs of NT						AOR=04 (0.24 - 0.66)	Effectiveness	case control study
		Bennett	1996	Int J Epidemiol. 1996 Aug;25(4):879-84	1991	Pakistan	Punjab Province	Rural		community based	No	Not apllicable	Not applicable	Not applicable	Not applicable	Not applicable	Not applicable	No	Not applicable	Yes	No	Case control	Not applicable	Not applicable	All births in12 months prior to survey	new razor to cut cord	No	26% of 59 cases and 45% of 295 controls	Yes	not using a new razor to cut cord	Deaths who's fatal illness began in the neonatal period and included both muscle rigidity and spasms						aOR=0.4 (0.24-0.66)	Effectiveness	case control study
		Gupta	1998	Pediatric Infectious Disease Journal 17(4): 316-321.	1993	India	Phagi Block Jaipur	Rural		community based	No	Not apllicable	Not applicable	Not applicable	Not applicable	Not applicable	Not applicable	Yes	Not applicable	Yes	No	No	Not applicable	Not applicable	Prgenant women in study area	clean cord cutting tool	No	95.9% of pregnant women included in study	Yes	Not using a clean cutting tool	Neonatal tetanus based on 12 clinical criteria: history of normal suckling and crying for the first 2 days of life; onset of illness/death of a child within 3 to 30 days of birth following generalized spasm of muscles and stiffness; convulsions; and cessation of the child sucking milk with the onset of illness						AOR=0.25 (0.08 - 0.75)	Effectiveness	observational	study included 1688 livebirths with 28 deaths from NTT. No numbers given for clean birth practices
		Leroy	1991	International Journal of Epidemiology 20(2): 521-526.	1986	Senegal	Niakhar	Rural		Community demographic surveillance	No	Not apllicable	Not applicable	Not applicable	Not applicable	Not applicable	Not applicable	No	Not applicable	Yes	No	Case control	Not applicable	Not applicable	All births and neonatal deaths in 8 months study period	tool used to cut cord cleaned with soap	No	45 cases and 187 controls, 64% of combined group did not use a clean tool	Yes	tool used to cut cord not cleaned with soap prior to cord cutting	neonatal tetanus (4 criteria)						no effect on multivariable analysis	Effectiveness	case control study	overall prevalence of handwashing with soap was low at 15%
		Raza	2004	J Postgrad Med 50(4): 247-251	1998 - 2001	Pakistan	Karachi	Urban		2 hospitals in Karachi	No	Not apllicable	Not applicable	Not applicable	Not applicable	Not applicable	Not applicable	No	Not applicable	Yes	No	Case control	Not applicable	Not applicable	All cases of NT admitted to 2 hospitals in Karachi	used new blade to cut cord	No	46/125 cases and 67/250 controls	Yes	not using a new blade to cut cord	history of normal suck and cry for 1st 2 days of life, history of onset of illness between 3-28 days of age with inability to suck, stiffness and/or convulsions						no effect on multivariable analysis	Effectiveness	case control study	crude mOR=6.4(2.8-14.6) for old blade, 5.5(2.4-12.4) for kitchen knife, 1.5(0.9-2.6) for scissors
		Quddus	2002	Int J Epidemiol 31(3): 648-653	1997	Pakistan	Loralai District, Blochistan Province	Rural		community based cross sectional survey	No	Not apllicable	Not applicable	Not applicable	Not applicable	Not applicable	Not applicable	No	Not applicable	Yes	No	Cross sectional survey to establish cases and control	Not applicable	Not applicable	All infants in study area who who were normal at birth but died aged3-30 days with 5 signs of NT	clean cord cutting tool	No	201/359 cases and 748/1077 controls.	Yes	Not using a clean cutting tool	All infants who were normal at birth but died aged3-30 days with 5 signs of NT						no effect on multivariable analysis	Effectiveness	case control study	201/359 cases and 748/1077 controls. Matched OR=0.52 (0.39 - 0.71)
	Clean cord tie to prevent neonatal mortality from tetanus
		Gitta	2006	MMWR Morb Mortal Wkly Rep 55 Suppl 1: 25-30.	2002-3	Uganda	Bugosa	Not clear		hospital NNT cases 2002-3 interviewed in 2004	No	Not apllicable	Not applicable	Not applicable	Not applicable	Not applicable	Not applicable	No	Not applicable	Yes	No	hospital NNT cases 2002-3 interviewed in 2004	Not applicable	Not applicable	hospital NNT cases 2002-3 interviewed in 2004	clean thread to tie cord	No	71% of cases and 74% of controls used thread to tie the cord	Yes	non-thread method of cord tying	history of normal suck and cry for 1st 2 days of life, history of onset of illness between 3-28 days of age with inability to suck, stiffness and/or convulsions						AOR=0.1 (0.01 - 1.1)	Effectiveness	17/24 cases and 71/96 controls	long delay - possible recall bias. Very small sample (only 24/40 cases could be located)
		Quddus	2002	Int J Epidemiol 31(3): 648-653	1997	Pakistan	Loralai District, Blochistan Province	Rural		community based cross sectional survey	No	Not apllicable	Not applicable	Not applicable	Not applicable	Not applicable	Not applicable	No	Not applicable	Yes	No	Cross sectional survey to establish cases and control	Not applicable	Not applicable	All infants in study area who who were normal at birth but died aged3-30 days with 5 signs of NT	clean thread to tie cord	No	29/41 cases and 77/123 controls used old thread	Yes	other methdo to tie cord	All infants who were normal at birth but died aged3-30 days with 5 signs of NT						no effect on multivariable analysis	Effectiveness	case control study	29/41 cases and 77/123 controls used old thread. Matched OR=1.5 (0.6 - 4.0)
		Leroy	1991	International Journal of Epidemiology 20(2): 521-526.	1986	Senegal	Niakhar	Rural		Community demographic surveillance	No	Not apllicable	Not applicable	Not applicable	Not applicable	Not applicable	Not applicable	No	Not applicable	Yes	No	Case control	Not applicable	Not applicable	All births and neonatal deaths in 8 months study period	TBA clean thread used to tie cord	No	45 cases and 187 controls, 64% of combined group did not use a clean tool	Yes	other' cord tie	neonatal tetanus (4 criteria)						no effect on multivariable analysis	Effectiveness	case control study	only 18% of sample used TBA thread crude OR=3.63 (1 -15.5)p=0.03
		Roisin	1996	Eur J Epidemiol 12(5): 535-537	1991-2	Burkina Faso	Houet province	Rural		cases identiied through the regional hospital in Bobo Dioulasso and community surveillance	No	Not apllicable	Not applicable	Not applicable	Not applicable	Not applicable	Not applicable	No	Not applicable	Yes	No	Case control	Not applicable	Not applicable	Hospital and community surveillance identified neonatal tetanus cases	catgut or cotton thread to tie cord	No	11/31 cases and 49/62 controls used catgut or cotton thread	Yes	other methdo to tie cord	history of normal suck and cry for 1st 2 days of life, history of onset of illness between 3-28 days of age with inability to suck, stiffness and/or convulsions						no effect on multivariable analysis	Effectiveness	case control study
	Antimicrobial cord applications to prevent neonatal mortality from tetanus
		Raza	2004	J Postgrad Med 50(4): 247-251	1998 - 2001	Pakistan	Karachi	Urban		2 hospitals in Karachi	No	Not apllicable	Not applicable	Not applicable	Not applicable	Not applicable	Not applicable	No	Not applicable	Yes	No	Case control	Not applicable	Not applicable	All cases of NT admitted to 2 hospitals in Karachi	applying topical anti-microbials to the cord in the postnatal period	No	13/125 cases and 96/250 controls applies antimicrobials to the cord	Yes	Other cord application in the postnatal period	history of normal suck and cry for 1st 2 days of life, history of onset of illness between 3-28 days of age with inability to suck, stiffness and/or convulsions						aOR=0.48 (95% 0.15 – 1.4)	Effectiveness	case control study
		Bennett	1996	Int J Epidemiol. 1996 Aug;25(4):879-84	1991	Pakistan	Punjab Province	Rural		community based	No	Not apllicable	Not applicable	Not applicable	Not applicable	Not applicable	Not applicable	No	Not applicable	Yes	No	Case control	Not applicable	Not applicable	All births in12 months prior to survey	history of continuous microbial application to cord	No	4% of 59 cases and 11% of 295 controls	Yes	Not applying antimicrobial continuously in the postnatal period	Deaths whose fatal illness began in the neonatal period and included both muscle rigidity and spasms						adjOR=0.38 (p=0.03)	Effectiveness	case control study
		Parashar	1998	Int J Epidemiol 27(5): 904-908.	1989-1990	Bangladesh	Rajshahi, Chittagong, Khulna, and Dhaka	Rural		community based	No	Not apllicable	Not applicable	Not applicable	Not applicable	Not applicable	Not applicable	No	Not applicable	Yes	No	Case control	Not applicable	Not applicable	All infants <1year in study area	applying topical anti-microbials to the cord in the postnatal period	No	8/359 cases and 54/1077 controls	Yes	Not applying antimicrobial in the postnatal period	liveborn infants who were normal at birth but died aged3-30 days with spasms and 3 other signs of NT						aOR=0.45 (0.18-1.09)	Effectiveness	case control study	crude mOR=0.75(0.57-0.98)
